# Supplementary material for: Evaluation of transarterial chemoembolization refractoriness in patients with hepatocellular carcinoma
Source: PLoS One. 2020 Mar 4;15(3):e0229696. doi: 10.1371/journal.pone.0229696 (PMC7055892; doi:10.1371/journal.pone.0229696)
Supplement: S1 Data — (XLSX) [file pone.0229696.s001.xlsx]

## Sheet: Sheet1
case_id	etiology	age	gender	plt	pt	inr	cr	alb	alt	bil	ascites	hep	afp	tx_naive	number	naive_outside_milan	size_1st	size_2nd	size_3rd	death	surv_fu	first_tace_res	sec_tace_res	third_tx_modality	third_tace_res	fourth_tx_modality	fourth_tace_res	non_response	recur	recur_type	rec_yr
1	HBV	57.5068	M	133	88.6	1.07	0.9	3.8	37	0.4	0	0	57.2	1	2	1	5.3	2.4		0	3.8137	CR						0	1	marginal recur and new	0.6
2	HBV	89.8466	M	233	100.5	1	1.04	3.2	44	0.2	0	0	49.5	1	1	1	5.2			0	2.68219	CR						0	1	marginal recur	0.69589
3	NBNC	67.6932	M	135	76.7	1.14	1.1	3.6	22	0.8	0	0	3	1	2	1	5	1.5		0	1.85753	CR						0	0
4	HCV	58.263	M	152	91	1.06	0.92	3.8	110	0.9	0	0	19.8	1	2	1	6	4.3		0	6.49863	CR						0	1	intrahepatic new	0.871233
5	HBV	53.7808	M	218	121.3	0.91	1.06	4.2	20	0.3	0	0	2470	1	2	1	5.2	2		1	3.31233	CR						0	1	marginal recur	1.75342
6	NBNC	49.9397	M	154	112	0.96	0.79	4	30	0.7	0	0	2.7	1	1	1	5			0	4.13973	CR						0	1	marginal recur	3.49041
7	HBV	76.0384	M	115	119	0.94	1.2	3.5	24	0.3	0	0	1.4	1	4	1	5.5	2.5	1.8	1	3.84658	CR						0	1	intrahepatic new	2.36164
8	HCV	66.337	M	145	98.3	1.02	0.73	4	47	0.3	0	0	4.2	1	3	1	4	3.8	1	0	3.2411	CR						0	1	marginal recur	0.427397
9	HBV	66.1699	M	137	84.8	1.08	0.66	3.4	53	0.3	0	0	500	1	2	1	3.6	2.2		0	3.10959	CR						0	1	marginal recur	0.161644
10	HBV	61.2055	M	70	65	1.26	0.69	3.6	33	0.5	0	0	8	1	1	1	6			0	3.04658	CR						0	1	marginal recur	0.421918
11	NBNC	76.7479	F	190	73.2	1.15	0.85	3.5	16	0.4	0	0	2	1	1	1	10			0	2.61644	CR						0	1	marginal recur	2.05205
12	HBV	60.8877	M	197	90.9	1.04	0.85	3.7	20	0.4	0	0	12.4	1	5	1	6.8	2.4	1.5	0	2.58904	CR						0	1	intrahepatic new	1.17534
13	HCV	70.9973	M	172	93.3	1.02	0.81	3.6	55	0.6	0	0	103.4	1	2	1	4	3		0	2.3726	CR						0	0
14	HBV	58.9616	M	197	89.1	1.07	0.76	4.3	24	0.4	0	0	97.2	1	3	1	4	3.8	1.5	0	2.38082	CR						0	1	intrahepatic new	0.20274
15	HBV	52.063	M	90	66.8	1.26	0.47	2.6	26	0.8	0	0	8159.7	1	3	1	8.6	1.8	1	0	1.56712	CR						0	1	marginal recur	0.328767
16	Alcohol	69.8575	M	183	82.2	1.12	0.71	3.5	25	1.1	0	0	166	1	1	1	5.2			0	1.34247	CR						0	0
17	HBV	51.9315	M	130	77.4	1.16	0.91	3.9	28	1.7	0	0	34	1	4	1	5	1	1	0	1.33151	CR						0	1	marginal recur	0.638356
18	HBV	51.4849	M	152	81	1.11	0.7	3.7	49	0.7	0	0	2870	1	3	1	3.3	2.5	1	0	1.10411	CR						0	1	intrahepatic new	0.884932
19	HBV	53.3589	M	111	86.1	1.08	0.89	3.2	51	0.6	0	0	89.4	1	4	1	4.1	2.1	1	0	0.821918	CR						0	0
20	HBV	58.6932	F	128	84.2	1.1	0.58	3.4	22	0.6	0	0	3.5	1	3	1	3.1	1.5	1	0	0.687671	CR						0	0
21	HBV	64.8384	M	310	82.3	1.14	1.1	3.2	19	1	0	0	109	1	2	1	16.6	4		0	1.79452	PR	CR					0	0
22	HBV	61.6795	M	207	84.6	1.08	1.05	4.2	78	0.4	0	0	5.8	1	5	1	4.7	3.6	3	0	1.89315	PR	PR	tace	CR			0	1	marginal recur	1.67397
23	HBV	56.0767	M	107	107.3	1.01	1.12	3.2	44	0.6	0	0	5.3	1	2	1	10	1.6		0	4.75068	PR	CR					0	1	intrahepatic new	2.49589
24	HBV	52.7616	M	388	95.9	1.04	0.95	3.4	30	0.3	0	0		1	2	1	10	3.4		0	3.85205	PR	PR	tace	PR			0	1	intrahepatic new	3.48493
25	HBV	42.9315	M	215	109.8	0.97	0.78	4.1	43	0.3	0	0	389	1	1	1	11.1			0	3.58904	PR	PR	tace	CR			0	1	marginal recur	0.893151
26	HBV	58.4986	M	176	109.6	0.96	0.9	3.1	24	1	0	0	308.4	1	5	1	10	9.5	2.5	0	2.58082	PR	PR	tace	PR			0
27	HBV	59.1616	M	117	67.2	1.23	0.68	3	28	0.6	0	0	22.4	1	2	1	3.2	2		1	0.712329	PR	PD					0
28	HBV	58.337	M	190	101.4	0.99	0.84	3.6	57	0.6	0	0	36.5	1	3	1	10	1.5	1.5	0	3.31781	PR	PR					0	1	marginal recur	1.29315
29	HBV	57.8082	M	307	103.3	0.98	0.91	4.3	70	0.6	0	0	188.8	1	5	1	7.3	2.1	1.1	1	2.30685	PR	PR	tace	PD	tace	PR	0
30	HCV	45.9644	M	228	90.2	1.06	0.87	4.3	31	0.8	0	0	271	1	5	1	7.9	3.5	1.8	1	2.52877	PR	PR	tace	CR			0	1	intrahepatic new	0.717808
31	HBV	68.3918	F	230	97.2	1.03	0.59	4	54	0.7	0	0	140843	1	5	1	12	2.1	1.5	0	2.85753	PR	PR	tace	SD	tace	PR	0	1	marginal recur	1
32	HBV	55.6438	M	75	91	1.05	0.83	3.4	16	0.5	0	0	1937.6	1	1	1	7.5			0	2.79726	PR	CR					0	1	marginal recur	0.942466
33	HBV	44.9123	M	182	82.8	1.08	0.89	3.6	42	0.7	0	0	471.7	1	3	1	3.7	3.4	1	0	2.49315	PR	PR					0	1	intrahepatic new	1.07397
34	HBV	58.5836	F	127	80.5	1.13	0.61	3.5	40	0.5	0	0	73636	1	4	1	8.7	2.5	2	1	0.482192	PR	PD					0
35	HBV	66.3699	M	110	62.3	1.28	0.78	2.7	55	1	0	0	418.9	1	3	1	4	1	1	0	2.25753	PR	PD	tace	CR			0	0
36	HBV	58.9644	M	121	79.6	1.11	0.79	3.2	39	0.8	0	0	93.7	1	1	1	7.8			0	2.18356	PR	CR					0	1	marginal recur	1.33699
37	Alcohol	64.6247	M	403	76.7	1.14	0.65	2.4	17	1.5	0	0	47287	1	2	1	10	1		0	1.85205	PR	CR					0	0
38	Alcohol	64.5507	M	105	65.6	1.25	0.89	3.9	30	0.5	0	0	43.4	1	2	1	4	2		0	1.81644	PR	CR					0	1	intrahepatic new	1.21096
39	HBV	50.2329	M	166	103.2	1	0.69	3.2	71	0.7	0	0	8.2	1	2	1	5.1	3		0	1.58904	PR	PR	tace	SD			0
40	HBV	61.9233	M	163	86.1	1.1	0.8	3.5	35	0.6	0	0	372	1	1	1	8.9			0	1.47397	PR	SD	tace	SD	tace	SD	1
41	HBV	48.8027	M	102	77.4	1.16	0.81	3.9	61	0.7	0	0	93.2	1	2	1	4	2		0	1.30685	PR	PR					0	1	intrahepatic new	0.709589
42	HBV	54.0082	M	221	96.5	1.02	0.96	4.5	25	0.8	0	0	10.8	1	3	1	17	9.5	2	0	1.26575	PR	PR	tace	SD	tace	SD	0
43	HBV	72.4356	M	171	77.4	1.14	1.69	3.9	31	0.6	0	0	3.5	1	3	1	3.3	1.5	1	0	0.958904	PR	PR					0	0
44	HBV	58.0521	M	105	78.3	1.14	1	3.8	53	0.8	0	0		1	2	1	4.2	2		0	0.663014	PR	CR					0	1	marginal recur, PVT	0.556164
45	HBV	61.2493	M	199	75.8	1.12	0.79	3.7	73	0.4	0	0	15.9	1	2	1	5.8	1		0	2.45205	PR	CR					0	1	intrahepatic new	0.906849
46	HBV	67.7178	M	214	96.8	1.02	1	3.7	19	0.4	0	0	1990	1	3	1	4.5	2	1.5	0	0.49589	PR	CR					0	0
47	HBV	53.6192	M	190	90.9	1.06	0.88	3.4	48	1.1	0	0	3104.7	1	5	1	6.5	5		1	1.38904	PR	SD	tace	SD	tace	SD	1
48	HBV	60.6411	M	80	59.8	1.35	0.56	2.5	23	1.2	0	0	65.3	1	2	1	3.7	1		1	3.14247	PR	PR	tace	CR			0	1	marginal recur, PVT	2.19178
49	HBV	63.7753	M	175	77.6	1.15	0.94	3.77	48	0.3	0	0	20.7	1	2	1	3.7	1		0	6.22466	CR						0	1	marginal recur	1.76164
50	HCV	54.0247	M	45	73.2	1.18	0.77	3	89	1.5	0	0	128.5	1	5	1	3.2	2.5	1	1	2.03014	PR	PR					0	1	marginal recur	0.583562
51	NBNC	74.0384	M	185	125.3	0.89	0.76	3.3	20	0.7	0	0	8375	1	2	1	7.5	5		1	1.21644	PR	PR	tace	CR			0	1	marginal recur, LN	0.813699
52	HBV	68.9315	M	172	88.9	1.06	0.73	3.3	52	1	0	0	24.6	1	5	1	2.5	1	1	1	4.71781	PR	CR					0	1	intrahepatic new	0.717808
53	HBV	56.4795	M	172	91	1.06	0.76	3.7	42	0.4	0	0	24.9	1	6	1	2	1	1	1	5.76712	CR						0	1	intrahepatic new, PVT	0.523288
54	HBV	59.337	M	30	51.7	1.48	0.79	2.5	31	1.3	0	0	69.3	1	2	1	3.1	1.4		1	3.45753	PR	PR					0
55	HBV	45.4767	M	137	94	1.04	0.92	3.9	46	1.1	0	0	502.7	1	5	1	6	3.6	2.2	1	1.13151	PR	CR					0	1	marginal recur	0.413699
56	NBNC	70.5781	M	204	94	1.04	0.76	3.7	15	0.4	0	0	136.3	1	3	1	6.1	3.5	2.5	1	0.879452	CR	CR					0	1	seeding nodule	0.350685
57	HBV	74.0658	M	156	77.3	1.15	0.78	4.2	66	1.4	0	0	10.6	1	10	1	4	2.6	2	1	3.74247	PR	CR					0	1	marginal recur and new	0.819178
58	HBV	50.0767	M	194	93.1	1.07	0.88	3.8	27	0.5	0	0	5949.7	1	2	1	5.8	1		1	1	PR	CR					0	1	PVT	0.205479
59	HBV	54.3096	M	123	89.8	1.09	0.87	3.7	73	0.4	0	0	13.9	1	2	1	3.5	2.1		0	3.72603	CR						0	1	marginal recur	0.567123
60	NBNC	53.7671	M	102	101.3	0.96	0.83	3.5	9	0.3	0	0	9.5	1	5	1	2.5	1	1	0	5.32877	PR	CR					0	1	intrahepatic new	0.479452
61	HBV	47.3041	M	146	72	1.17	1.24	3.6	58	0.7	0	0	86.7	1	10	1	3.5	2.5	2.5	0	2.13973	PR	SD	tace	SD	tace	PD	1
62	HBV	57.7342	M	155	94.9	1.04	0.86	4	167	0.6	0	0	8.2	1	7	1	3	2	2	0	1.70137	PR	PR					0
63	HCV	65.9973	F	96	86.1	1.09	0.6	3.5	66	0.4	0	0	51.6	1	5	1	2.5	2	2	0	2.74795	PR	CR					0	1	intrahepatic new	1.17808
64	HBV	58.8	M	189	95.6	1.03	0.8	3.7	22	1.1	0	0	13.1	1	3	1	4.5	1	1	0	7.22192	CR	CR					0	1	intrahepatic new	1.03836
65	HBV	65.074	M	184	67.4	1.24	1.02	4.4	31	1.1	0	0	802	1	2	1	3.3	1.2		0	6.86849	CR						0	1	marginal recur	0.29589
66	HCV	66.3096	M	177	109.7	0.96	0.86	4.1	29	0.2	0	0	3.7	1	4	1	3.2	1.8	0.8	0	4.44384	CR	CR					0	1	intrahepatic new	0.953425
67	HBV	61.3507	M	87	100.5	0.98	0.76	3.6	68	1.3	0	0	2.8	1	5	1	5	2	1	0	2.67123	PR	CR					0	1	marginal recur and new	0.550685
68	HBV	53.5151	M	42	59.1	1.33	0.85	2.6	45	0.8	0	0	13.1	1	5	1	2.1	1	1	0	2.50685	PR	PR	tace	PR	tace	PR	0
69	NBNC	66.4329	M	138	101.3	0.99	1.47	3.6	27	0.6	0	0	3	1	2	1	3.4	1.3		0	0.249315	PR	CR					0	0
70	Alcohol	53.4356	M	119	80.9	1.1	1.14	3.6	60	0.5	0	0	20.4	1	2	1	2.3	1.2		0	0.284932	CR	CR					0	0
71	HBV	63.9671	M	212	95.2	1.02	0.83	4.4	82	1.1	0	0	4.6	1	2	1	32	23		0	0.320548	CR	CR					0	0
72	HBV	59.8164	M	97	75.2	1.16	0.78	3.2	78	1.3	0	0	20.5	1	4	1	7.7	2.2	1.3	0	1.26849	PR	PR	tace	PR	tace	PR	0
73	HBV	67.3863	F	217	99.1	1	0.65	3.8	12	0.5	0	0	44.9	1	10	1	1.2	1	1	0	2.4411	CR	CR					0	1	intrahepatic new	2.2
74	HBV	57.3589	M	101	71	1.2	0.76	3.6	45	0.8	0	0	592	1	5	1	3.6	1.7	1.5	0	6.70959	PR	CR					0	1	marginal recur	0.80274
75	HBV	56.4082	M	163	96.4	1.02	1.04	4.2	21	0.6	0	0	41.3	1	2	1	8	1		0	0.350685	PR	CR					0	0
76	NBNC	74.9041	M	242	98.6	1	1.09	4.1	26	1	0	0	10.7	1	1	1	5.4			0	2.37534	CR	CR					0	1	marginal recur	0.745205
77	HBV	59.9616	M	69	59.5	1.33	1.09	2.9	30	0.6	0	0	15.7	1	4	1	4	1	1	0	2.07123	PR	CR					0	1	intrahepatic new	0.808219
78	Alcohol	57.6438	M	89	72.2	1.18	1.03	3.3	15	0.6	0	0	11.5	1	5	1	1.6	1	1	0	1.87945	CR	CR					0	1	intrahepatic new	0.654795
79	Alcohol	66.6329	M	133	84.8	1.09	0.92	4	88	1.2	0	0	2311	1	5	1	4.9	2.1	1.7	0	1.3589	PR	PR	tace	PR			0
80	Alcohol	63.5589	M	168	94.8	1.03	0.91	4.1	46	0.6	0	0	749.6	1	2	1	9	2.3		0	0.350685	PR	PR	tace	CR			0	0
81	HBV	52.9616	M	146	82.2	1.12	0.84	2.8	26	0.5	0	0	191	1	5	1	3	1.7	1.3	0	1.78356	PR	PR	tace	CR			0	1	marginal recur	0.978082
82	HBV	44.7945	M	219	81	1.13	0.83	3.5	36	0.6	0	0	5.7	1	7	1	4	4	4	0	2.01644	PR	CR					0	1	marginal recur and new	0.750685
83	HBV	46.2932	M	621	85.5	1.08	0.9	3.6	67	0.5	0	0	11.7	1	1	1	13			0	0.421918	PR	PR	tace	PR			0
84	Alcohol	76.1562	M	157	113	0.94	0.8	3.8	9	0.5	0	0	117.7	1	7	1	5	1.8	1.8	0	2.26849	PR	PR	tace	PR	tace	PR	0
85	HCV	70.7671	M	135	98.2	1.01	0.72	3.8	44	0.4	0	0	8.6	1	2	1	4	2		0	6.19452	PR	PR	tace	PR			0	1	marginal recur and new	4.24932
86	HBV	55.1534	M	177	92.5	1.05	0.81	3.8	67	0.5	0	0	8.4	1	3	1	3.5	1.8	1	0	6.7726	PR	PR	tace	CR			0	1	marginal recur	1.23288
87	HBV	59.6466	M	191	93.7	1.03	0.72	3.9	78	0.7	0	0	245.4	1	4	1	3.6	1	1	0	0.638356	PR	CR					0	0
88	Alcohol	64.611	M	115	83.2	1.09	0.98	3.3	61	0.6	0	0	25.8	1	5	1	2.1	1	1	0	2.33425	PR	PR	tace	PR	tace	PR	0	1	intrahepatic new	1.12329
89	HBV	56.0685	M	138	86.1	1.09	0.76	3.7	42	0.5	0	0	26.9	1	10	1	5.7	1.3	1	0	0.884932	PR	PR	tace	CR			0	1	marginal recur and new	0.553425
90	HBV	50.9397	M	97	73	1.18	0.75	3.3	31	0.7	0	0	540.6	1	4	1	5.6	4.2	2.1	0	0.841096	PR	SD	tace	SD	tace	SD	1
91	NBNC	78.4822	M	106	96.4	1.02	1.03	3.6	48	0.3	0	0	8.9	1	2	1	3.5	2.5		0	0.610959	PR	CR					0	0
92	Alcohol	69.3425	M	153	91.6	1.04	1.2	3.3	14	0.7	0	0	7.2	1	3	1	5.6	1	1	1	1.96712	PR	PR	tace	PR			0
93	HBV	53.4658	M	156	78.2	1.12	0.83	3.6	21	0.4	0	0	213.3	1	10	1	3.9	2.6	1.2	0	2.2137	PR	PR	tace	CR			0	1	intrahepatic new	0.591781
94	HBV	55.1479	M	272	68.1	1.24	0.91	3.2	32	1.1	0	0	10231	1	4	1	9.6	2.2	1	0	3.86849	PR	PR	tace	PR	tace	PR	0	1	marginal recur	0.887671
95	NBNC	52.7562	M	253	98.1	1.01	1.03	4	16	0.8	0	0	2.2	1	1	1	7.8			0	1.77808	PR	CR					0	0
96	Alcohol	62.274	M	80	89.5	1.07	0.93	3.4	22	0.4	0	0	10	1	2	1	3.2	2		0	1.92329	PR	PR					0	1	intrahepatic new	0.761644
97	NBNC	78.1781	M	175	82.2	1.12	1.03	3.6	16	0.8	0	0	3.6	1	1	1	6			0	1.85479	CR	CR					0	1	intrahepatic new	1.57534
98	HCV	70.1836	M	237	81	1.13	0.66	3.2	60	0.6	0	0	5.4	1	2	1	4.3	1.7		0	1.87123	PR	CR					0	1	intrahepatic new	0.767123
99	HBV	56.4932	M	177	70.3	1.19	0.7	3.6	70	0.4	0	0	13900	1	5	1	10.2	1.7	1.5	1	1.30685	PR	PR	tace	PR	tace	PR	0
100	HBV	35.4082	M	154	94.9	0.56	0.56	3.6	20	0.5	0	0	9740	1	4	1	3	1	1	0	3.63562	CR	CR	tace	CR	tace	CR	0	1	marginal recur	1.52877
101	HBV	45.0548	M	199	101.4	0.99	0.87	3.5	60	0.4	0	0	44.4	1	5	1	5.3	4.3	1.8	1	3.08767	PR	CR					0	1	marginal recur	0.449315
102	HBV	57.0384	M	169	94.2	1.04	0.79	3.8	34	1.2	0	0	2.9	1	1	1	4			0	3.95616	CR						0	1	marginal recur	0.164384
103	HBV	45.9616	M	144	94.2	1.04	0.97	3.1	35	0.7	0	0	2	1	3	1	5.5	3	2.1	0	4.05753	PR	CR					0	1	marginal recur	0.610959
104	HBV	65.3973	M	175	80.1	1.09	0.94	3.8	54	0.8	0	0	49.3	1	1	1	9.2			0	5.32329	PR	PR	tace	CR			0	1	intrahepatic new	3.43562
105	NBNC	79.1315	F	118	79.8	1.12	0.71	3.8	23	0.5	0	0	1210	1	3	1	3.5	1.9	0.6	0	1.6274	CR	CR	tace	CR			0	1	marginal recur	1.33699
106	NBNC	61.2849	M	273	87.5	1.09	0.7	4	19	0.3	0	0	3.6	1	2	1	7	1.7		0	1.67397	PR	CR					0	0
107	HBV	55.8603	M	222	77.4	1.14	1	3.5	88	1.2	0	0	7.5	1	1	1	6.6			0	1.69863	PR	CR					0	0
108	HBV	48.8247	M	131	83.5	1.09	0.7	3.9	46	0.8	0	0	1710	1	4	1	4.4	1.8	1.2	0	1.73425	CR	CR					0	1	intrahepatic new	1.16712
109	HBV	49.9233	F	78	60.3	1.34	0.55	2.8	23	0.6	0	0	35.3	1	3	1	4.5	2	1.5	0	0.589041	PR	CR					0	0
110	HBV	51.9753	M	242	99.7	1.02	1.13	3.8	24	0.8	0	0	26.9	1	1	1	7.2			0	1.83014	CR	CR					0	1	marginal recur	1.45753
111	NBNC	67.9068	M	202	102.6	0.99	0.79	3.6	21	0.6	0	0	42.8	1	1	1	6.7			1	2.18082	CR	CR	tace	CR			0	1	marginal recur	0.854795
112	HCV	64.6932	M	138	87.8	1.06	0.89	2.8	98	0.7	0	0	8.3	1	3	1	4.5	1	1	0	3.61644	PR	CR					0	1	marginal recur	1.77808
113	HBV	52.0082	M	137	97.8	1.03	0.94	3.4	49	0.8	0	0	16	1	7	1	2.2	2	1.7	0	3.99452	PR	CR					0	1	intrahepatic new	2.21644
114	HBV	69.7479	M	230	86.1	1.07	0.78	3.5	34	0.5	0	0	2.7	1	1	1	6.5			0	2.61644	PR	CR					0	0
115	Alcohol	64.5616	M	91	74.4	1.15	0.67	3.5	109	1.3	0	0	25.3	1	5	1	2.8	1	1	1	1.40822	PR	CR					0	1	intrahepatic new	1.47397
116	HBV	61.5616	M	108	99.2	1.01	0.75	3.5	68	0.4	0	0	25100	1	2	1	5.5	2		1	2.26027	CR	CR					0	1	inthrahepatic new	0.331507
117	HBV	70.4164	M	133	89.1	1.09	0.86	3.5	51	0.6	0	0	119	1	3	1	4.7	1.3	1	1	2.73425	CR	CR					0	1	marginal recur	0.443836
118	HBV	72.4603	M	112	90.4	1.04	1.2	3.6	41	0.6	0	0	8.5	1	5	1	4.7	3.5	1.7	1	3.87123	PR	CR					0	1	marginal recur	1.22466
119	HBV	47.5014	M	165	95	1.01	0.56	3.5	55	0.3	0	0	8.2	1	3	1	6	2.4	1	0	5.72877	CR	CR					0	1	marginal recur	0.709589
120	HBV	49.7644	M	167	78.8	1.14	0.66	3.3	21	0.8	0	0	3450	1	2	1	13.8	1		0	6.4	PR	PR	tace	CR			0	1	marginal recur	1.43562
121	HBV	53.5178	M	166	101.5	1.01	1.2	4.1	31	0.6	0	0	153	1	3	1	3.3	2.7	1	1	1.26849	PR	PR	tace	CR			0	1	marginal recur	0.520548
122	HBV	55.6137	M	64	75	1.16	0.97	3	49	1.1	0	0	58.2	1	3	1	5.6	3	1	1	2.18356	PR	PR	tace	CR			0	1	marginal recur	0.641096
123	HBV	52.1616	F	96	69.1	1.21	0.64	3.4	43	0.5	0	0	45600	1	2	1	3.8	3		1	1.1726	PR	PR					0	1	intrahepatic new	0.887671
124	HBV	58.5288	M	249	116.6	0.95	0.77	4.1	10	0.4	0	0	3.5	1	2	1	5.6	1		0	4.40274	PR	PR					0	1	marginal recur	2.99726
125	HBV	58.5918	M	78	71.2	1.19	1.02	3.1	76	2.4	0	0	103	1	6	1	2.4	2	2	1	2.69589	PR	PR	tace	PR	tace	PR	0
126	HBV	58.5096	M	121	89	1.04	0.93	4.7	53	0.7	0	0	36800	1	10	1	5	2.8	2.2	1	2.51781	PR	PR	tace	PR	tace	PR	0
127	HBV	66.7315	M	116	90.4	1.04	0.9	3.8	28	0.5	0	0	4	1	4	1	1.5	1	1	1	3.49589	PR	PR	tace	PR	tace	CR	0	1	marginal recur intrahepatic new	1.67671
128	HBV	52.3616	F	54	84.7	1.09	0.63	3.8	26	1.4	0	0	123	1	1	1	5.4			0	6.43288	CR	CR	tace				0	1	marginal recur	2.29589
129	HBV	56.1562	M	116	73.1	1.18	0.92	3.5	48	0.5	0	0	49.6	1	3	1	3.6	1	1	0	7.08219	CR	CR					0	1	intrahepatic new	1.59726
130	HBV	63.1973	M	163	89.8	1.07	0.85	3.8	52	0.6	0	0	120	1	1	1	10			0	4.43288	PR	PR	tace	PR	tace	PR	0	1	marginal recur	0.989041
131	HBV	49.5863	M	58	46.3	1.6	0.66	2.4	31	1.3	0	0	20.4	1	3	1	3.2	3	1	0	1.61918	CR	CR					0	1	intrahepatic new	0.915068
132	HCV	63.9151	M	111	69.5	1.19	0.78	3.1	47	1.2	0	0	33.8	1	5	1	2.8	1	1	0	2.30959	CR	CR	tace	CR			0	1	intrahepatic new	0.887671
133	Alcohol	68.2082	M	133	85.9	1.09	1.05	3.9	9	0.8	0	0	3.9	1	5	1	1.6	1	1	0	3.59178	CR						0	1	intrahepatic new	1.05479
134	HBV	51.7753	M	141	89.2	1.07	0.94	4	47	1	0	0	2370	1	5	1	5.7	5.7	2.5	0	3.88767	CR	CR					0	1	intrahepatic new	2.36438
135	HBV	65.2767	F	181	63.9	1.28	0.6	3.5	112	3.7	0	0	3324	1	1	1	5.5			0	4.30137	PR	CR					0	1	marginal recurrence	1.40274
136	HCV	61.126	M	268	96.8	1.02	0.9	3.8	24	0.2	0	0	8.4	1	5		4	2	1.5	0	0.69863	PD	PR	tace	CR			0	NA
137	Alcohol	61.0849	M	53	66.7	1.25	0.75	3.7	30	1.5	0	0	13.8	1	1		5.5			0	0.950685	SD	CR					0	NA
138	HBV	53.0959	M	97	62.7	1.3	0.67	2.3	33	0.5	0	0	283	1	5		6	2.9	2.1	0	1.38082	SD	PR	tace	PR	tace	PR	0	NA
139	HBV	56.0822	M	181	86.1	1.08	0.97	3.6	30	0.5	0	0	21.3	1	3		6.8	2.3	1.8	1	1.2411	SD	PR	tace	PD	tace	PD	0	NA
140	HBV	62.8055	M	132	87.5	1.08	1.03	3.9	32	0.6	0	0	15.7	1	3		7			1	0.961644	PD	SD	tace+RT	SD	tace	PD	1	NA
141	HBV	72.0082	F	224	91	1.05	0.89	4.3	21	0.9	0	0	2.5	1	1		9			0	3.06027	SD	PR	tace+RT	PR	tace	PR	0	NA
142	HBV	69.211	F	211	119.9	0.91	0.82	3.8	21	0.4	0	0	205	1	5		12	3.2	2.3	0	2.15342	SD	PR	tace+RT	PR	tace	PD	0	NA
143	HBV	43.1507	M	357	67.4	1.25	0.88	3.3	126	0.5	0	0	17	1	1		13			0	0.950685	SD	PR	tace+RT	PR	tace	PR	0	NA
144	HBV	48.5562	M	65	93.3	1.04	0.77	3.4	116	0.8	0	0	1760000	1	5		20			1	1.41096	SD	SD	tace	SD	tace	PD	1	NA
145	HBV	58.463	M	59	66.2	1.24	1.15	2.9	11	1.8	0	0	6.1	1	2		3.4	2.5		1	2.10685	SD	SD					1	NA
146	HBV	43.3753	M	48	48.9	1.51	0.62	2.2	15	0.9	0	0	3269.9	1	2		3.6	1.4		1	1.33973	PD	PD	nexavar	PD			1	NA
147	HBV	57.4274	M	169	86.5	1.09	0.91	3.8	46	0.4	0	0	7.1	1	5		4			1	0.509589	SD	PD	nexavar	PD			1	NA
148	Alcohol	57.2658	M	59	61	1.33	0.61	2.9	20	0.8	0	0	6.9	1	5		4.2			0	0.682192	SD	PD	tace	PD	nexavar	PD	1	NA
149	HBV	48.7151	M	115	65.4	1.26	0.64	2.8	31	1.2	0	0	41083	1	2		4.5	1		1	0.945205	SD	PD	nexavar	PD			1	NA
150	HBV	57.0521	M	145	78.6	1.13	0.7	3.5	30	1	0	0	21723.9	1	3		4.9	1	1	0	0.931507	SD	PD	tace	PD	nexavar	PD	1	NA
151	HBV	60.2795	M	203	79.2	1.12	0.71	3	29	0.4	0	0	1468.2	1	3		5	1.5	1	0	2.23562	SD	PR	tace	SD	tace	PR	0	NA
152	HBV	49.4247	M	52	79.2	1.12	0.74	3.4	76	3.7	0	0	11.4	1	5		2.5	1.2	1	0	1.92877	SD	PR	tace	CR	tace	PR	0	NA
153	HBV	51.3452	M	187	74.5	1.13	0.91	3.7	30	0.6	0	0	15.6	1	5		5	1	1	1	2.23836	SD	PR	tace	PR	tace	PR	0	NA
154	HBV	52.4521	M	157	98.1	1.05	0.82	3.3	51	0.3	0	0	1058.8	1	5		6			1	2.24658	SD	PR	tace	CR	tace	PR	0	NA
155	HBV	41.6493	M	200	85.5	1.09	0.91	3.6	40	0.3	0	0	50.5	1	5		6			1	2.51781	SD	PR	tace	PD	tace	PR	0	NA
156	Alcohol	53.6384	M	153	88.9	1.08	0.79	3.7	43	0.5	0	0	1806.7	1	5		6			1	1.11781	SD	PD	nexavar	PD			1	NA
157	HCV	69.8411	M	127	87.1	1.08	1.06	2.5	37	0.6	0	0	196.5	1	2		7.1			0	3.75068	SD	PR	tace	PR	tace	PD	0	NA
158	HBV	49.263	M	254	99.2	1.01	0.7	3.8	43	0.3	0	0	43079	1	3		7.3	6.5		1	1.59452	SD	SD	tace	SD			1	NA
159	Alcohol	61.0192	M	110	92.6	1.03	0.96	4	33	0.9	0	0	2590	1	5		8			1	1.57808	SD	PD	tace	PD	nexavar	PD	1	NA
160	HCV	62.8959	M	157	85.4	1.09	0.86	2.7	114	0.4	0	0	142.5	1	5		8.5			1	1.36712	SD	PD	tace	PD	nexavar	PD	1	NA
161	NBNC	66.7096	M	331	97.3	1.01	0.97	2.2	50	0.3	0	0	67739	1	5		9.2	5.1		1	0.920548	SD	SD	tace	PD	nexavar	PD	1	NA
162	HCV	72.5288	M	187	71.2	1.16	0.94	3.2	56	1	0	0	1523.8	1	2		10			1	1.87123	SD	SD	tace	SD	SBRT	PD	1	NA
163	HBV	35.1041	M	199	85.2	1.06	0.77	4.4	29	0.5	0	0	138745	1	5		10			1	1.58904	SD	PD	tace+RT	PD	nexavar	PD	1	NA
164	HBV	51.9397	M	66	93.8	1.07	0.64	3	70	1.6	0	0	42.5	1	5		12			1	3.90137	SD	SD	tace	SD	tace	SD	1	NA
165	HBV	57.2685	M	383	84.6	1.08	0.82	3.3	97	0.4	0	0	814.9	1	5		14			0	1.89863	SD	SD	tace	SD	tace	PD	1	NA
166	NBNC	65.8712	M	218	80.1	1.09	0.72	3.5	15	1	0	0	485.6	1	2	1	12	7		1	2.20274	SD	PR	tace	PR	tace	PR	0	NA
167	HBV	62.2301	F	237	75	1.17	0.44	2.3	20	0.5	0	0	5023.7	1	1	1	10			1	3.10959	SD	PD	tace	SD	tace	SD	1	NA
168	HBV	63.863	M	122	73.1	1.19	0.74	2.8	29	1.9	0	0	27.7	1	4	1	3.4	2.2	1	1	2.49589	SD	SD					1	NA
169	Alcohol	61.5781	M	180	94.2	1.04	0.69	2.6	32	1	0	0	1.9	1	2	1	16	1		0	3.88219	SD	SD	tace	SD	tace	SD	1	NA
170	Alcohol	67.3479	M	438	90.3	1.05	1.49	3.1	18	0.4	0	0	3.5	1	10	1	11	3.7	3.4	0	1.80822	SD	PR	tace	PR	tace	PR	0	NA
171	Alcohol	64.5808	M	317	71.3	1.2	0.45	2.7	21	2.8	0	0	16.7	1	5	1	13	2	1	0	0.391781	SD	SD	tace	SD			1	NA
172	NBNC	68.3479	F	364	114.4	0.92	0.41	2.9	16	1.1	0	0	429890	1	1	1	18			0	0.4	PD	PD					1	NA
173	HBV	46.0658	M	156	81	1.12	0.62	3.7	30	0.8	0	0	2583	1	10	1	14	3.5	2.5	0	0.534247	SD	SD	tace	SD	tace	PD	1	NA
174	Alcohol	68.5068	M	298	74.5	1.13	0.98	3.5	241	1.1	0	0	25.7	1	2	1	9	2		0	3.08767	SD	SD	tace	PR	tace	PR	1	NA
175	HBV	71.463	M	158	88.6	1.07	1.05	3.5	42	0.6	0	0	69.6	1	3	1	6.3	2	1.5	0	3.47397	SD	PR	tace	PR	tace	PR	0	NA
176	HCV	76.3562	F	266	95.4	1.03	0.7	3	45	0.4	0	0	14593	1	1	1	18			0	3.27671	SD	PR	tace	PR	tace	CR	0	NA
177	HBV	45.1534	M	181	78.3	1.14	0.74	2.8	27	0.6	0	0	274224	1	1	1	7.2			0	0.6	PD	PD	tace	SD	tace	SD	1	NA
178	HBV	54.1014	M	539	73.8	1.17	0.67	2.7	13	1.2	0	0		1	2	1	18	3		0	0.230137	SD	SD					1	NA
179	HBV	61.9671	M	188	84.8	1.1	0.9	3.4	49	0.8	0	0	1250.2	1	1	1	9.7			0	0.780822	SD	PD	nexavar	PD	Regorafenib	PD	1	NA
180	Alcohol	76.6384	M	289	64.5	1.28	0.99	2.9	12	0.9	0	0	109	1	4	1	13.2	2.7	1	1	0.879452	SD	SD	OP	PR	tace	PR	1	NA
181	HBV	53.4575	M	275	79.4	1.13	0.73	3.4	71	0.7	0	0	1.1	1	1	1	12			1	0.950685	SD	SD	tace	PD	tace	PD	1	NA
182	HBV	70.6712	F	99	66.5	1.26	0.55	2.9	18	1.8	0	0	103.1	1	4	1	4	3.3	2.8	0	2.90685	SD	PR	tace	PD	tace	PD	0	NA
183	Alcohol	40.3644	M	100	66.9	1.25	0.75	3	25	3	0	0	3.4	1	10	1	2.5	2	2	0	0.79726	SD	SD	tace	PD	tace	SD	1	NA
184	HBV	61.9233	M	232	101.5	1.01	1.12	4	29	0.5	0	0	372	1	1	1	8.9			0	1.83288	SD	PR	tace	PR	tace	PR	0	NA
185	NBNC	80.9342	M	150	95.9	1.05	0.83	3.8	15	0.4	0	0	19.5	1	1	1	10.2			1	2.29315	SD	SD	tace	PR	tace	PR	1	NA
186	HBV	67.4795	M	214	91.6	1.04	0.85	3.7	19	0.5	0	0	31.5	1	1	1	8.8			0	2.21918	SD	PR	tace	PR	tace	PR	0	NA
187	NBNC	64.5178	M	206	81.9	1.1	0.92	3	44	0.4	0	0	72.8	1	10	1	11	8	4.3	1	1.33973	SD	SD	tace	SD	tace	SD	1	NA
188	HCV	68.6027	F	153	75.2	1.15	0.58	3.2	45	1.4	0	0	3.2	1	1	1	8.6			1	1.24384	SD	PR	tace	PR	tace	PR	0	NA
189	NBNC	70.5616	M	164	84.8	1.09	0.8	3.8	20	1.1	0	0	132	1	5	1	7.2	2.4	1.4	1	0.471233	PD	PD	nexavar	PD			1	NA
190	HBV	54.8986	M	410	99.1	1	0.96	3.6	71	0.7	0	0	512	1	4	1	12	5	2.8	1	1.12603	SD	PD	tace	PD	tace	SD	1	NA
191	NBNC	70.2877	M	206	105.1	0.95	0.98	3.5	32	0.8	0	0	0.5	1	1	1	19.2			0	5.4	SD	SD	tace	SD	tace	SD	1	NA
192	HBV	68.811	M	346	107.7	0.96	0.94	3.1	49	0.7	0	0	3660	1	1	1	15			0	3.9589	SD	SD	tace	PR	tace	CR	1	NA
193	HBV	60.0274	M	202	89.2	1.07	0.82	4.2	127	0.9	0	0	44200	1	1	1	15			1	1.17808	SD	SD	tace+RT	PR	tace	PD	1	NA
194	HBV	51.1616	M	239	97	1.03	1.07	4	29	0.9	0	0	17500	1	2	1	9.2	2.7		1	2.19726	SD	PR	tace	CR	tace	PD	0	NA
195	Alcohol	50.2603	M	221	103.5	1.01	1.01	4.3	26	0.6	0	0	273	1	2	1	17.7	1		1	1.48767	SD	SD	tace	SD	tace	PD	1	NA
196	HBV	52.863	M	205	82.4	1.11	0.77	3.8	53	0.5	0	0	395	1	2	1	9.5	2.5		1	1.30411	SD	PD	tace+RT	SD	tace	PR	1	NA
197	HBV	53.9863	M	131	81.7	1.11	0.79	2.6	38	0.6	0	0	11.6	1	7	1	2.6	2.4	1	0	1.57808	SD	CR					0	NA
198	HBV	53.4986	M	76	92.5	1.05	0.77	3.4	44	1.1	0	0	9.9	1	1	1	6.2			0	6.86027	SD	SD	RFA	CR			1	NA
199	NBNC	75.7562	M	215	94.9	1.04	1.04	3.2	26	0.5	0	0	39.1	1	4	1	8.5	6.5	4	1	3.74795	SD	SD	tace	SD	tace	SD	1	NA
200	HBV	56.3699	M	366	86.1	1.08	0.82	2.7	67	0.7	0	0	8.9	1	10	1	12.6	4.2	3	0	1.33425	SD	PR	tace	PR	tace	PR	0	NA
